# Supplementary material for: Cascading effects of artificial light at night: resource-mediated control of herbivores in a grassland ecosystem
Source: Philos Trans R Soc Lond B Biol Sci. 2015 May 5;370(1667):20140131. doi: 10.1098/rstb.2014.0131 (PMC4375371; doi:10.1098/rstb.2014.0131)
Supplement: Supplementary data [file rstb20140131supp1.xlsx]

## Sheet: Acyrthosiphon pisum
Aphid counts in mesocosms, summer 2013
Plot	Herbivores present	Predators present	Light treatment	2013-07-08	2013-07-12	2013-07-18	2013-08-01	2013-08-15	2013-08-29	2013-09-12
A1	yes	yes	Dark	7	8	111	46	13	0	0
A2	yes	yes	Amber	66	252	312	35	6	3	71
A3	yes	no	White	35	78	321	17	2	16	121
A4	no	no	Dark
A5	no	no	White
A6	yes	yes	White	45	206	406	0	2	2	12
B1	yes	no	Amber	99	330	290	0	1	0	0
B2	no	no	Dark
B3	yes	no	Amber	25	4	164	68	7	4	61
B4	yes	yes	Amber	163	239	343	0	2	0	0
B5	yes	no	Amber	9	9	202	47	24	26	36
B6	yes	no	Dark	49	62	159	5	7	0	41
C1	yes	no	White	36	94	173	13	2	0	15
C2	no	no	Amber
C3	yes	yes	White	251	281	304	1	11	2	52
C4	yes	no	Dark	215	396	351	1	4	0	6
C5	yes	yes	Amber	122	282	392	3	3	2	5
C6	yes	no	Dark	27	65	297	23	18	18	81
C7	yes	yes	White	53	93	311	26	7	1	16
D1	yes	no	Dark	87	166	461	4	5	0	0
D2	no	no	White
D3	no	no	Dark
D4	yes	no	Amber	13	27	336	21	7	0	12
D5	yes	no	White	125	304	403	15	2	0	7
D6	no	no	Amber
D7	yes	yes	Amber	26	37	191	22	2	9	8
E1	no	no	Amber
E2	yes	no	White	11	30	361	120	37	12	66
E3	yes	no	Dark	12	45	411	112	63	0	0
E4	yes	yes	White	202	200	382	0	7	0	0
E5	yes	yes	Dark	46	51	210	18	5	0	11
E6	yes	yes	Amber	49	135	430	5	0	53	91
E7	no	no	White
F1	yes	yes	White	30	50	381	62	47	4	0
F2	yes	no	Dark	65	170	409	19	28	23	16
F3	no	no	Amber
F4	yes	no	White	150	143	371	10	17	64	1
F5	yes	no	Amber	50	85	397	9	0	0	2
F6	no	no	Dark
F7	yes	yes	Dark	8	9	96	61	161	38	8
G1	no	no	White
G2	yes	no	Amber	232	300	479	4	0	5	17
G3	yes	yes	Dark	46	52	430	96	3	2	0
G4	no	no	Amber
G5	no	no	Dark
G6	yes	no	White	9	19	121	40	10	58	56
G7	yes	yes	Dark	38	126	481	2	16	45	96
H1	no	no	Dark
H2	yes	yes	White	38	137	370	4	10	2	2
H3	no	no	White
H4	yes	yes	Dark	9	6	233	12	2	45	1
H5	no	no	White
H6	yes	yes	Amber	7	15	91	15	17	161	44
H7	no	no	Amber

## Sheet: Lotus pedunculatus
Flowerhead counts for Lotus pedunculatis, summer 2013
plot	Herbivores present	Predators present	Light treatment	2013-04-25	2013-05-17	2013-05-24	2013-06-06	2013-06-28	2013-07-10	2013-07-18	2013-08-01	2013-08-15	2013-08-29
A1	yes	yes	Dark	0	0	0	0	0	82	24	12	9	0
A2	yes	yes	Amber	0	0	0	0	0	82	0	2	0	0
A3	yes	no	White	0	0	0	0	6	112	21	2	0	0
A4	no	no	Dark	0	0	0	0	8	90	0	0	3	0
A5	no	no	White	0	0	0	0	5	53	93	10	34	0
A6	yes	yes	White	0	0	0	0	0	126	68	0	0	0
B1	yes	no	Amber	0	0	0	0	0	7	0	0	0	0
B2	no	no	Dark	0	0	0	0	2	106	24	23	50	0
B3	yes	no	Amber	0	0	0	0	5	46	16	0	2	0
B4	yes	yes	Amber	0	0	0	0	1	27	26	2	0	0
B5	yes	no	Amber	0	0	0	0	0	75	66	14	7	0
B6	yes	no	Dark	0	0	0	0	0	52	5	5	3	0
C1	yes	no	White	0	0	0	0	0	2	5	3	0	0
C2	no	no	Amber	0	0	0	0	3	83	28	12	16	0
C3	yes	yes	White	0	0	0	0	0	10	8	2	0	0
C4	yes	no	Dark	0	0	0	0	0	13	0	0	0	0
C5	yes	yes	Amber	0	0	0	0	1	38	3	0	0	0
C6	yes	no	Dark	0	0	0	0	0	93	2	0	7	0
C7	yes	yes	White	0	0	0	0	0	45	46	9	0	0
D1	yes	no	Dark	0	0	0	0	20	97	2	1	0	0
D2	no	no	White	0	0	0	0	0	24	39	5	11	0
D3	no	no	Dark	0	0	0	0	1	37	104	29	36	0
D4	yes	no	Amber	0	0	0	0	0	45	29	9	10	0
D5	yes	no	White	0	0	0	0	6	61	75	1	0	0
D6	no	no	Amber	0	0	0	0	0	21	36	6	20	0
D7	yes	yes	Amber	0	0	0	0	3	66	4	4	1	0
E1	no	no	Amber	0	0	0	0	0	45	36	12	7	0
E2	yes	no	White	0	0	0	0	0	45	3	2	0	0
E3	yes	no	Dark	0	0	0	0	3	121	92	22	41	0
E4	yes	yes	White	0	0	0	0	9	7	10	8	0	0
E5	yes	yes	Dark	0	0	0	0	11	27	7	1	2	0
E6	yes	yes	Amber	0	0	0	0	0	71	2	2	0	0
E7	no	no	White	0	0	0	0	8	112	9	1	43	0
F1	yes	yes	White	0	0	0	0	9	116	81	17	15	0
F2	yes	no	Dark	0	0	0	0	2	122	46	7	0	0
F3	no	no	Amber	0	0	0	0	3	67	42	6	30	0
F4	yes	no	White	0	0	0	0	1	126	43	4	1	0
F5	yes	no	Amber	0	0	0	0	2	41	0	0	0	0
F6	no	no	Dark	0	0	0	0	7	175	120	15	83	0
F7	yes	yes	Dark	0	0	0	0	13	198	126	50	71	0
G1	no	no	White	0	0	0	0	16	116	96	21	36	4
G2	yes	no	Amber	0	0	0	0	2	65	20	0	0	0
G3	yes	yes	Dark	0	0	0	0	0	105	88	0	6	0
G4	no	no	Amber	0	0	0	0	22	126	26	11	0	1
G5	no	no	Dark	0	0	0	0	126	170	11	0	18	0
G6	yes	no	White	0	0	0	0	26	57	3	3	1	0
G7	yes	yes	Dark	0	0	0	0	0	56	64	3	0	0
H1	no	no	Dark	0	0	0	0	3	28	0	0	0	0
H2	yes	yes	White	0	0	0	0	0	68	0	0	0	0
H3	no	no	White	0	0	0	0	9	32	182	0	2	0
H4	yes	yes	Dark	0	0	0	0	35	0	30	9	0	0
H5	no	no	White	0	0	0	0	34	78	1	1	9	0
H6	yes	yes	Amber	0	0	0	0	25	91	0	3	1	0
H7	no	no	Amber	0	0	0	0	17	109	0	0	2	0
